# Supplementary material for: Long Term Metabolic Syndrome Induced by a High Fat High Fructose Diet Leads to Minimal Renal Injury in C57BL/6 Mice
Source: PLoS One. 2013 Oct 3;8(10):e76703. doi: 10.1371/journal.pone.0076703 (PMC3789664; doi:10.1371/journal.pone.0076703)
Supplement: Table S1 — List of all significant regulated peptides at control vs. HFFD. Given are Identification (internal database of Mosaiques diagnostics), mass in Dalton, Capillary electrophoresis migration time in minutes, mean amplitude at controls, mean amplitude at HFFD, regulation factor at disease, AUC (Area under Curve, Receiver operating statistics), p-value adjusted (Benjamini and Hochberg), amino acid sequence (modified amino acids: p=hydroxyproline; k=hydroxylysine; m=oxidized methionine). (XLS) [file pone.0076703.s001.xls]

## Sheet: Tabelle1
ID	Mass [Da]	CE migration time [min]	control Amplitude (mean)	HFFD Amplitude (mean)	Regulationfactor	ctrl vs HFFD AUC	ctrl vs HFFD adjusted p-value	AA-Sequence	Protein name	Start AA	Stop AA	UniProt ID	supplementary table: List of all significant regulated peptides at control vs. HFFD. Given are Identification (internal database of Mosaiques diagnostics), mass in Dalton, Capillary electrophoresis migration time in minutes, mean amplitude at controls, mean amplitude at HFFD, regulation factor at disease, AUC (Area under Curve, Receiver operating statistics), p-value adjusted (Benjamini and Hochb…
723	845.41	35.66	683.33	308.9	0.452051	0.863636	0.0447329
878	854.44	33.95	25.7	188.71	7.3428	0.881818	0.0407558	DPPKINDG	Complement decay-accelerating factor transmembrane isoform	232	239	Q61476
1824	900.41	46.19	622.84	145.4	0.233447	0.936364	0.0210396
1900	904.37	46.59	451.23	78.93	0.174922	0.877273	0.0437194
4556	1014.55	29.12	106.67	8.72	0.0817474	0.854545	0.0437194
5677	1054.52	36.74	1075.94	471.62	0.438333	0.936364	0.0100024	ApGDRGEAGPp	Collagen alpha-1(I) chain	787	797	P11087
6109	1071.55	29.9	47.19	193.61	4.10278	0.9	0.0318497
6699	1096.53	36.78	477.07	1797.41	3.7676	0.872727	0.0490468
7700	1139.55	29.01	877.92	1353.74	1.54199	0.854545	0.0490468	SpGKAGEDGHpG	Collagen alpha-2(I) chain	143	154	Q01149
8486	1170.59	31.54	76.82	305.29	3.9741	0.904546	0.0315911
8867	1186.58	31.59	109.24	439.65	4.02462	0.990909	0.00111138
9077	1194.61	37.73	4875.27	6090.59	1.24928	0.881818	0.0318497	SpGPDGKTGPpGP	Collagen alpha-1(I) chain	535	547	P11087
9706	1221.62	38.46	386.55	80.6	0.208511	0.904546	0.0298011	GPPGPTGPAGDKGD	Collagen alpha-1(III) chain	617	630	P08121
10497	1250.64	26.17	2173.48	4043.5	1.86038	0.890909	0.0271774	DpGKpGERGHpG	Collagen alpha-2(I) chain	509	520	Q01149
11025	1271.66	38	3456.33	5729.78	1.65776	0.854545	0.0490468	SPGpPGSPGPRGPP	Collagen alpha-1(XIV) chain	1729	1742	Q80X19
12117	1308.65	38.41	758.02	42.61	0.0562122	0.863636	0.0381671	GPPGPTGPAGDKGDS	Collagen alpha-1(III) chain	617	631	P08121
12375	1317.67	38.58	199.44	33.01	0.165513	0.845454	0.0492785	GRpGEVGPpGPpGP	Collagen alpha-1(I) chain	906	919	P11087
13139	1348.68	38.73	14.57	337.85	23.1881	0.940909	0.0159517
13399	1357.65	31.57	1151.71	2811.15	2.44085	0.972727	0.00291736	NGDDGEAGKpGRpG	Collagen alpha-1(I) chain	218	231	P11087
13446	1359.67	32.89	576.27	277.19	0.481007	0.9	0.0231245
14696	1409.65	31.26	187.42	418.72	2.23413	0.945454	0.00714456
15130	1428.74	31.95	1796.15	3132.39	1.74395	0.981818	0.00190522	GQpGAKGEpGDTGVK	Collagen alpha-1(I) chain	810	824	P11087
15186	1431.71	33.8	269.28	602.3	2.23671	0.881818	0.0318497
15293	1436.7	48.08	564.52	172.88	0.306242	0.863636	0.0492785	GpPGPTGPTGPpGFpG	Collagen alpha-1(I) chain	321	336	P11087
15342	1437.72	26.48	225.47	585.23	2.5956	0.868182	0.0490468	SpGKAGEDGHPGkpG	Collagen alpha-2(I) chain	143	157	Q01149
15511	1444.74	32.11	722.33	1613.53	2.23379	0.963636	0.00400095
15793	1457.81	39.85	0	4746.44	4746.44	0.909091	0.0159517
15855	1460.74	32.22	151.4	561.3	3.7074	1	0.000666825	GRpGPpGPSGPRGQp	Collagen alpha-1(III) chain	560	574	P08121
17342	1527.78	33.84	488.66	1233.33	2.5239	1	0.000666825	DGQPGAKGEpGDTGVK	Collagen alpha-1(I) chain	809	824	P11087
17548	1536.74	31.65	134.26	284.15	2.11642	0.909091	0.0220687
17670	1543.77	33.93	532.02	1371.71	2.57831	0.918182	0.026181	DGQpGAKGEpGDTGVK	Collagen alpha-1(I) chain	809	824	P11087
17875	1553.67	48.33	266.11	0	0	0.9	0.0157737
17988	1559.77	34.08	393.24	1040.77	2.64665	1	0.000666825
18294	1575.76	34.19	73.34	399.7	5.44996	1	0.00578079
18861	1608.73	31.81	84.76	263.75	3.11173	0.927273	0.0231245
18875	1609.79	40.87	2335.04	1283.35	0.549605	0.9	0.0231245	TGSpGSpGPDGKTGPpGP	Collagen alpha-1(I) chain	530	547	P11087
19004	1616.8	33.81	1735.82	6015.44	3.46547	0.918182	0.026181	GQpGAkGEpGDTGVKGD	Collagen alpha-1(I) chain	810	826	P11087
19264	1632.8	33.86	827.73	1929.79	2.33142	1	0.000666825
19367	1637.8	32.95	1081.36	287.61	0.265971	0.863636	0.0492785	APEPYKRWYDVQS	Complement factor D	88	100	P03953
19606	1649.81	41.29	2282.48	4645.5	2.03529	0.954546	0.00575895	EVGPpGPpGpAGEKGSpG	Collagen alpha-1(I) chain	910	927	P11087
19691	1654.83	33.46	1965.17	9.38	0.00477312	1	0.00400095	ILGGQEAAAHARPYMA	Complement factor D	26	41	P03953
20333	1687.82	33.89	718.5	1639.16	2.28136	0.913636	0.0271774
20552	1700.79	41.81	294.57	88.8	0.301456	0.913636	0.0271774	EDGKDGSpGEpGANGLpG	Collagen alpha-1(III) chain	462	479	P08121
20597	1702.86	33.86	593.47	0	0	0.95	0.00594477	RpGEVGPpGPpGPAGEKG	Collagen alpha-1(I) chain	907	924	P11087
20611	1703.84	33.94	84.74	1066.61	12.5869	0.945454	0.0138039
21108	1730.89	39.22	210.63	477.31	2.26611	0.854545	0.0490468	PGQTGAAGTPGKMGPPGPPG	EMI domain-containing protein 1	232	251	Q91VF5
21455	1747.81	36.03	19.83	156.76	7.90519	0.854545	0.0490468	pTGARGAPGDRGEAGPPGp	Collagen alpha-1(I) chain	781	799	P11087
22512	1802.86	35.68	76.8	342.64	4.46146	0.895455	0.0330408
23680	1869.97	42.92	50.74	912.3	17.9799	0.845454	0.0492785
23720	1871.92	41.78	355.59	85.38	0.240108	0.927273	0.0231245
24879	1941.86	34.67	62.59	264.54	4.22655	0.872727	0.0490468
24883	1941.96	43.02	288.8	3835.22	13.2798	0.877273	0.0437194	EESSSMERNFNVEQISG	Major urinary protein 3	23	39	P04939
25395	1975.97	35.73	78.08	566.38	7.25384	0.922727	0.0231245	RpGEVGPpGPpGpAGEKGSpG	Collagen alpha-1(I) chain	907	927	P11087
27388	2109.01	36.81	17.33	167.09	9.64166	0.863636	0.0433444	KGpTGDNGpKGNPGPVGFpGDP	Collagen alpha-2(XI) chain	1254	1275	Q64739
27766	2136	44.08	75.92	353.55	4.65688	0.890909	0.036265
29980	2294.1	43.12	450.69	1036.34	2.29945	0.854545	0.0490468
30249	2313.06	36.31	14.39	79.24	5.5066	0.854545	0.0490468
31527	2404.16	32.21	54.84	828.28	15.1036	0.863636	0.0433444	EEASSTGRNFNVEKINGEWHT	Major urinary protein 1	19	39	P11588
41305	3341.25	48.21	6.94	531.17	76.5375	0.9	0.0231245
66549	6283.1	37.39	249.58	900.7	3.60886	0.868182	0.0490468
1502618	1405.71	39.06	1457.49	3317.89	2.27644	1	0.000666825	GPpGPpGPAGEKGSpG	Collagen alpha-1(I) chain	912	927	P11087
1502932	1520.77	39.99	97.34	1459.61	14.995	0.909091	0.0231245
